# Supplementary material for: Cardamonin Attenuates Inflammation and Oxidative Stress in Interleukin-1β-Stimulated Osteoarthritis Chondrocyte through the Nrf2 Pathway
Source: Antioxidants (Basel). 2021 May 27;10(6):862. doi: 10.3390/antiox10060862 (PMC8227809; doi:10.3390/antiox10060862)
Supplement: Supplementary file 1 [file antioxidants-10-00862-s001.zip]

Archive with 1 entries (1 files):
- antioxidants-1225874-supplementary.pdf
